# Supplementary material for: Profiles and interactions of gut microbiome and intestinal microRNAs in pediatric Crohn’s disease
Source: mSystems. 2024 Aug 16;9(9):e00783-24. doi: 10.1128/msystems.00783-24 (PMC11406922; doi:10.1128/msystems.00783-24)
Supplement: Table S2 — The 109 different bacteria meeting the following standard: FC (aCD/Ctr < 2 and rCD/aCDs > 2), P < 0.01. [file msystems.00783-24-s0002.xlsx]

## Sheet: 109
Species	FC (aCD/ Ctr )	FC (rCD/aCDs)	p (aCD/ Ctr )	p (rCD/aCDs)	Ctr(MeanSD)	aCD(MeanSD)	rCD(MeanSD)	aCDs(MeanSD)	Ctr											aCD																											aCDs
									N26	N25	N11	P30	N51	N78	P49	N131	N134	N102	N104	P13_FDSW202406900-2r	P15_FDSW202406901-1r	P37_FDSW202406906-1r	P47_FDSW202406908-1r	P48_FDSW202406909-1r	P56_FDSW202406910-1r	P99_FDSW220074287-2r	P111_FDSW220074297-2r	P112_FDSW220074298-2r	P120_FDSW220074302-2r	P132	P5	P36	P54	P65	P73	P79	P84	P86	P42	P57	P90	P92	P118_FDSW220074300-2r	P147	P24_FDSW202406902-1r	P87_FDSW220074294-3r	P13_FDSW202406900-2r	P15_FDSW202406901-1r	P37_FDSW202406906-1r
Blautia wexlerae	0.0425212	50.2036	0	0	7338.38(5748.12)	312.04(873.95)	6701.14(6486.96)	133.48(402.64)	5707.44	14200.6	6398.27	16054.2	671.249	8383.86	16090.1	87.3088	3355.2	5664.84	4109.07	1346.57	30.5479	1e-08	0.008947	0.225905	1e-08	20.9672	0.414698	20.7798	45.8957	2.86002	10.3558	1e-08	248.85	4.37728	0.056505	13.0728	277.333	3.08373	1e-08	97.409	637.324	50.2879	408.051	4391.06	815.329	0.118414	1346.57	30.5479	1e-08
Clostridioides difficile	0.25627	21.992	0	0	3736.86(1732.27)	957.65(1100.33)	8626.39(6182.45)	392.25(690.80)	4500.95	4794.18	4829.43	3477.65	6877.79	4011.07	4215.5	111.52	3506.25	2555.09	2226.08	2410.39	585.159	46.6307	6.24667	56.8091	31.2501	197.555	290.911	199.004	350.391	140.428	269.175	588.094	3231.79	77.4505	384.495	250.62	2232.9	86.8311	732.801	1402.46	2724.63	3306.18	1506.84	2489.58	2084.7	173.13	2410.39	585.159	46.6307
[Eubacterium] rectale	0.0168076	9.71558	0	0	11010.93(23223.10)	185.07(484.66)	774.60(433.54)	79.73(231.95)	2594.01	74912.8	1937.96	32963.8	264.16	1910.74	1743.88	0.052443	2934.53	1495.81	362.437	776.106	5.7275	0.081887	1e-08	0.835822	1e-08	21.2061	0.009611	71.4241	0.007864	1.6059	4.56947	0.234465	108.845	0.847823	0.844767	13.6677	169.448	2.66289	0.152304	229.862	66.8367	5.39816	533.897	2385.14	593.25	4.15376	776.106	5.7275	0.081887
[Ruminococcus] torques	0.123128	15.5619	0	0	4809.09(4225.71)	592.13(1183.30)	5718.80(4759.31)	367.49(1068.84)	2793.91	4103.78	6051.35	6524.67	2971.11	4231.58	7869.59	42.4929	15366.3	1433.36	1511.85	3582.43	24.533	9.59194	0.196585	7.68552	1e-08	61.3865	57.1464	258.392	35.83	5.17421	24.4556	1e-08	964.868	8.87394	81.6047	646.332	795.294	63.9225	4.87398	427.434	56.6896	51.1684	1170.88	3461.15	4174.99	12.6899	3582.43	24.533	9.59194
Lachnospiraceae bacterium	0.11843	35.0119	0	0	2280.46(1445.66)	270.07(541.60)	7635.12(7000.57)	218.07(629.40)	3704.77	1598.74	3201.19	1697.21	1355.74	3585.27	5048.89	44.4068	2114.54	1754.78	979.533	2112.76	21.9209	2.4653	0.43694	5.20442	0.126579	99.3311	8.8846	70.3438	73.5636	3.75143	74.6463	2.23055	974.818	4.82861	0.525863	249.219	294.081	12.6171	23.0111	237.137	18.0974	16.1114	718.701	1814.27	365.402	87.5216	2112.76	21.9209	2.4653
Flavonifractor plautii	0.280473	31.6965	0.001	0.001	1047.08(1163.42)	293.68(626.53)	3785.82(3587.52)	119.44(210.01)	770.226	368.683	833.631	244.314	2784.49	845.124	825.794	24.6133	571.956	450.077	3798.93	658.849	276.612	2.36712	1e-08	2.54664	4.73328	71.6485	6.1708	2.70877	286.603	1.59833	13.0229	1.03899	840.638	1.20999	2.13616	121.439	2798.73	13.7902	4.35679	262.681	1634.85	37.2066	57.5868	796.91	23.295	6.53326	658.849	276.612	2.36712
Hungatella hathewayi	0.0913763	14.1072	0.001	0	2219.38(5629.00)	202.80(410.88)	1900.64(1600.63)	134.73(357.46)	617.712	607.177	312.374	307.348	19165.9	531.139	367.16	0.838489	688.729	572.387	1242.34	275.216	13.0643	0.126487	1e-08	0.299221	1e-08	1183.86	0.596737	2.29082	0.031917	6.53254	206.656	1e-08	1005.41	1e-08	1e-08	1.95546	1231.04	0.126492	1e-08	116.428	84.2314	4.48082	108.52	1191.41	36.9672	6.3187	275.216	13.0643	0.126487
Roseburia inulinivorans	0.0318097	6.11294	0	0.001	3142.74(2777.22)	99.97(263.36)	488.72(271.34)	79.95(248.44)	2021.21	2860.75	6350.98	3990.34	220.713	8318.98	5441.94	1.04029	4190.88	838.232	335.035	828.438	1.87691	0.014301	1e-08	0.154644	1e-08	30.2523	1e-08	18.0035	0.564592	0.13237	31.5946	1e-08	116.362	1e-08	0.418013	4.36553	113.048	1.94781	1e-08	99.6981	5.34697	1.55205	93.1068	1137.32	214.841	0.137433	828.438	1.87691	0.014301
Ruminococcus sp.	0.112479	44.4414	0	0	1202.14(766.61)	135.22(411.96)	1850.46(1573.01)	41.64(106.64)	1943.62	1974.78	1601.32	1932.59	427.783	1090.88	2251.92	1e-08	773.001	584.723	642.931	358.211	1.01852	2.69331	1e-08	1.77711	1e-08	52.521	0.03813	41.3888	0.120076	0.253014	0.924767	1e-08	280.629	0.044236	0.01158	4.72654	164.242	4.23051	1e-08	112.405	2.94139	73.1028	240.694	2135.85	172.428	0.565759	358.211	1.01852	2.69331
Oscillospiraceae bacterium	0.256304	16.5737	0	0	1234.54(1669.15)	316.42(1349.77)	1206.14(1136.46)	72.77(219.09)	699.748	947.376	5927.29	229.601	451.333	1143.92	1879.74	2.2539	470.324	1660.66	167.65	732.684	31.3959	1.02472	1.19031	5.74473	0.038223	18.312	0.066057	1e-08	9.36487	0.693466	3.65756	1e-08	67.2467	0.128685	0.047394	14.7347	253.561	0.629699	1e-08	292.046	3.9949	1.52819	12.6935	7026.82	52.7237	12.9145	732.684	31.3959	1.02472
Lachnospiraceae bacterium A4	0.0833057	24.2389	0	0	1128.22(596.85)	93.99(180.08)	1463.26(821.77)	60.37(147.59)	1513.78	1891.6	1196.67	1635.55	743.628	951.722	1998.99	1e-08	1026.07	614.477	837.899	493.573	1e-08	1e-08	1e-08	1e-08	1e-08	95.6793	1e-08	71.5667	3.23039	1e-08	13.9494	1e-08	344.088	1e-08	0.751568	37.9657	157.097	0.321444	1e-08	1.58027	22.9515	0.369264	209.261	695.126	389.271	0.861529	493.573	1e-08	1e-08
Clostridium sp.	0.302744	30.2356	0.001	0	730.63(575.10)	221.19(467.63)	1169.28(575.16)	38.67(96.21)	313.134	1837.41	339.609	1459.17	631.066	1188.77	345.803	10.097	372.222	448.978	1090.62	323.961	48.6233	0.41968	1e-08	0.855854	1e-08	8.66421	0.703746	1.62238	40.2402	0.303663	682.384	1e-08	1487.64	1.03798	1e-08	11.2779	99.9747	0.112932	1e-08	353.288	766.326	61.9629	27.1108	1862.86	137.767	55.0575	323.961	48.6233	0.41968
Eubacterium ventriosum	0.0891592	13.755	0	0	967.90(552.06)	86.30(162.43)	804.12(435.14)	58.46(164.92)	1434.81	1949.29	1191.46	964.27	767.782	649.131	1568.83	0.034533	941.698	377.135	802.516	551.34	0.396381	0.215952	1e-08	0.899657	1e-08	17.3281	1e-08	72.8817	1e-08	1e-08	13.9704	1e-08	336.165	1e-08	0.486119	2.69744	167.834	4.07272	1e-08	14.9879	4.70601	1e-08	356.593	401.309	384.152	1e-08	551.34	0.396381	0.215952
uncultured Ruminococcus sp.	0.108322	8.47097	0	0	892.31(768.31)	96.66(204.37)	645.24(382.86)	76.17(215.12)	1038.37	663.772	806.27	535.027	528.94	2603.84	2082.81	1.47594	538.2	538.744	477.983	721.212	2.16869	1e-08	0.032798	0.039297	1e-08	50.9843	0.075673	61.832	1.10878	0.419997	5.81557	1e-08	245.376	1e-08	0.07231	4.52568	143.403	3.10588	0.318198	30.5879	6.3269	4.71663	400.404	727.812	199.397	1e-08	721.212	2.16869	1e-08
Lachnospiraceae bacterium 6_1_37FAA	0.0300101	62.3524	0	0	635.04(454.32)	19.06(51.68)	813.85(822.07)	13.05(42.36)	832.29	1287.8	573.915	1239.93	24.1726	501.663	1186.26	1e-08	442.534	337.372	559.493	140.757	1e-08	1e-08	1e-08	1e-08	1e-08	0.114885	1e-08	1e-08	2.70454	1e-08	2.51363	1e-08	56.0576	1e-08	1e-08	0.334326	21.1158	1e-08	1e-08	2.14803	1.06816	0.190076	1e-08	228.838	58.713	1e-08	140.757	1e-08	1e-08
Roseburia intestinalis	0.13398	8.78935	0	0	703.76(446.04)	94.29(279.26)	400.71(232.26)	45.59(113.16)	846.675	1568.27	820.729	1196.61	326.471	655.01	961.586	9.43531	663.343	433.471	259.74	382.125	41.6531	0.295127	1e-08	0.023876	1e-08	2.43472	1e-08	51.774	21.8819	1.30419	13.6915	0.013826	49.5195	1e-08	1e-08	4.73017	52.5877	0.012087	1e-08	58.912	11.3345	0.14113	226.721	1418.87	207.8	1e-08	382.125	41.6531	0.295127
Marinilactibacillus psychrotolerans	0.071278	13.3205	0	0	566.02(504.86)	40.34(83.14)	368.43(267.15)	27.66(50.41)	1004.41	1649.35	691.195	871.933	199.621	328.328	918.131	3.50526	249.803	203.63	106.29	170.795	0.936366	0.224539	1e-08	1e-08	0.457204	21.2904	47.185	36.5749	25.2695	1.51764	10.6708	1e-08	54.6186	5.33813	21.977	4.14177	25.7809	8.11918	11.8751	1e-08	19.8574	1e-08	87.801	404.758	114.696	15.4217	170.795	0.936366	0.224539
Coprococcus eutactus	0.168146	6.26603	0	0.001	385.20(190.99)	64.77(142.20)	377.37(215.60)	60.23(187.77)	351.759	566.086	448.715	531.321	292.819	339.697	656.011	0.340748	565.853	242.328	242.275	625.652	2.72003	0.512141	1e-08	1e-08	1e-08	0.038963	1.64683	31.8623	1e-08	0.044911	7.49913	1e-08	158.619	20.0781	17.2633	28.5992	56.2199	3.57407	1e-08	29.2461	0.679457	1e-08	162.115	235.685	365.981	0.749513	625.652	2.72003	0.512141
Geosporobacter subterraneus	0.0830485	30.3125	0	0	285.88(210.64)	23.74(39.72)	512.77(417.87)	16.92(50.83)	501.774	118.998	559.181	524.357	305.553	397.507	457.931	1.51548	131.662	75.6647	70.5459	169.923	1.76848	1e-08	1e-08	1e-08	1e-08	9.69606	1e-08	1.68338	3.0062	1e-08	2.55863	1e-08	96.0441	1e-08	1e-08	38.376	25.8614	1e-08	1e-08	49.7414	78.404	48.1772	18.3579	44.6894	50.9605	1.78605	169.923	1.76848	1e-08
Ruminococcus sp. AM46-18	0.0235188	86.7907	0	0	287.67(214.53)	6.77(25.47)	311.66(316.41)	3.59(11.91)	193.566	455.783	276.882	703.776	0.034986	488.592	393.491	1e-08	179.197	147.699	325.337	39.5007	1e-08	1e-08	1e-08	1e-08	1e-08	1e-08	1e-08	1e-08	1e-08	1e-08	0.085493	1e-08	0.265617	1e-08	1e-08	0.372201	1.41702	0.044327	1e-08	1e-08	1e-08	0.017536	1e-08	127.948	13.0215	1e-08	39.5007	1e-08	1e-08
Lachnospiraceae bacterium 2_1_58FAA	0.292751	21.7704	0.002	0	151.03(268.17)	44.21(127.24)	249.79(235.46)	11.47(36.12)	19.3687	69.8692	198.414	13.8497	937.418	51.4642	87.4104	1e-08	116.187	17.621	149.685	5.8931	1e-08	1e-08	1e-08	0.077653	1e-08	1e-08	1e-08	120.235	1e-08	0.005811	1e-08	1e-08	267.607	1e-08	1e-08	0.066119	104.241	1e-08	1e-08	1e-08	0.509149	1e-08	610.358	24.7782	59.9831	1e-08	5.8931	1e-08	1e-08
Aneurinibacillus migulanus	0.217987	13.6782	0.001	0	126.96(149.52)	27.68(68.13)	281.09(227.61)	20.55(42.15)	146.434	11.55	141.085	39.3665	244.226	502.571	201.676	2.73383	62.5756	27.6848	16.7111	45.0808	38.7442	1e-08	1e-08	1e-08	1e-08	1.26263	1e-08	1e-08	137.343	3.62153	1.30808	1e-08	54.5516	1e-08	1e-08	15.3946	16.2568	1e-08	1e-08	17.0853	14.0464	1e-08	335.653	20.7741	43.6165	2.53309	45.0808	38.7442	1e-08
Faecalimonas umbilicata	0.156992	313.235	0	0	45.41(33.87)	7.13(18.60)	398.17(412.16)	1.27(2.93)	90.6195	91.8241	31.329	6.98186	90.8835	38.9848	32.7367	1e-08	38.1723	15.1796	62.7599	8.77307	0.018409	1e-08	1e-08	0.039162	1e-08	1e-08	1e-08	5.14407	1e-08	0.007905	1e-08	1e-08	85.0818	1e-08	1e-08	1e-08	3.0266	1e-08	1e-08	1e-08	0.13165	1e-08	19.5679	43.6195	27.0584	1e-08	8.77307	0.018409	1e-08
Clostridium sp. ATCC BAA-442	0.216521	37.6605	0	0	93.08(75.66)	20.15(51.29)	275.47(254.55)	7.31(19.95)	147.911	54.9204	158.998	29.9452	185.686	53.8923	90.0515	0.322208	31.9277	39.0382	231.161	66.4428	1e-08	1e-08	1e-08	0.022264	1e-08	12.3704	1e-08	1e-08	1.62598	1e-08	0.215505	1e-08	70.8829	1e-08	1e-08	0.016119	235.827	1e-08	1e-08	1e-08	41.0429	1e-08	1e-08	111.643	4.04998	1e-08	66.4428	1e-08	1e-08
Marvinbryantia formatexigens	0.0685195	18.8085	0	0	173.52(141.45)	11.89(31.21)	194.54(177.62)	10.34(28.23)	287.958	134.017	180.883	78.7026	403.34	111.731	378.277	1e-08	266.076	25.9412	41.7616	93.8712	1e-08	1e-08	1e-08	1e-08	1e-08	1.35527	1e-08	0.282733	18.2676	1e-08	0.040737	1e-08	7.51228	1e-08	1e-08	0.825267	21.6549	1e-08	1e-08	1e-08	1e-08	1e-08	1.20863	43.2313	132.681	0.080251	93.8712	1e-08	1e-08
Eisenbergiella tayi	0.169551	15.1483	0	0	112.40(82.76)	19.06(46.30)	217.58(169.24)	14.36(41.07)	210.214	113.047	129.696	53.3091	106.617	296.976	98.9186	0.074837	128.874	47.5366	51.1433	137.198	1e-08	1e-08	1e-08	1e-08	1e-08	17.3954	1e-08	1e-08	1e-08	3.40696	3.0233	1e-08	30.4999	1e-08	1e-08	0.008642	91.1305	0.022488	1e-08	12.9361	2.71336	3.76429	1e-08	191.1	21.3562	1e-08	137.198	1e-08	1e-08
Coprobacillus cateniformis	0.137942	16.2453	0.001	0	90.71(142.76)	12.51(31.72)	246.34(222.23)	15.16(32.18)	125.074	5.03952	199.617	6.31366	80.3632	24.6991	62.5007	477.115	10.3168	3.97584	2.77242	6.91064	64.7803	1e-08	1e-08	1e-08	1e-08	0.010583	1e-08	2.07987	92.9351	0.083857	0.820375	1e-08	7.292	1e-08	1e-08	0.303597	6.79526	0.171889	1e-08	0.203837	2.87747	0.030338	130.895	15.0552	1.0361	5.55513	6.91064	64.7803	1e-08
Ruminococcus sp. AM54-14NS	0.030541	135.311	0	0.001	172.17(168.06)	5.26(18.98)	177.03(178.44)	1.31(4.34)	85.2547	493.794	108.704	436.763	8.65443	298.414	203.948	1e-08	55.978	85.3005	117.082	14.3916	1e-08	1e-08	1e-08	1e-08	1e-08	1e-08	1e-08	1e-08	1e-08	1e-08	1e-08	1e-08	0.316973	1e-08	1e-08	0.026646	22.7115	0.018792	1e-08	1e-08	1e-08	0.11075	1e-08	96.5941	7.80396	1e-08	14.3916	1e-08	1e-08
[Clostridium] leptum	0.295624	5.77614	0.002	0.001	126.69(138.83)	37.45(88.09)	141.19(114.78)	24.44(49.87)	79.9612	135.472	253.507	222.682	41.7031	462.983	109.938	4.23841	16.5546	31.5691	34.9449	52.2249	15.7478	2.71353	1e-08	1e-08	1e-08	1.78782	167.239	0.864866	20.5336	7.76884	19.0954	1e-08	24.282	16.1817	24.3545	27.207	5.38985	24.0005	15.5996	44.988	25.3844	1.22584	21.7719	447.852	17.4506	27.5294	52.2249	15.7478	2.71353
Streptococcus salivarius CAG:79	0.425268	7.45717	0.005	0.005	133.60(267.64)	56.82(259.24)	17.76(14.48)	2.38(2.59)	10.349	127.878	21.4272	906.58	257.868	0.513686	17.2999	28.5312	4.30076	76.9636	17.9124	4.60571	1.42596	4.65348	0.574446	2.48436	1e-08	1e-08	8.37514	0.529865	1.00606	2.53973	0.391486	1e-08	7.05203	4.98319	8.0498	1353.28	7.19502	13.9879	0.622957	26.529	14.4859	3.04402	11.5381	0.184924	27.3137	29.2052	4.60571	1.42596	4.65348
Ruminococcus sp. AM23-1LB	0.0219865	95.8623	0	0	133.32(138.32)	2.93(11.40)	123.51(123.09)	1.29(4.04)	73.2835	377.531	73.071	367.849	0.728299	153.394	250.416	1e-08	29.4547	95.5873	45.2299	13.4719	0.434592	1e-08	1e-08	1e-08	1e-08	1e-08	1e-08	1e-08	1e-08	0.266542	1e-08	1e-08	0.066241	1e-08	1e-08	0.015085	2.38349	1e-08	1e-08	0.014104	4.10752	1e-08	1e-08	58.3855	1e-08	1e-08	13.4719	0.434592	1e-08
Roseburia sp. CAG:471	0.0203624	33.3237	0	0	183.84(291.05)	3.74(8.46)	46.15(30.72)	1.38(3.27)	86.8504	59.1698	129.738	987.241	91.5724	143.117	428.848	1e-08	35.5504	45.4734	14.675	10.3755	1e-08	1e-08	1e-08	1e-08	1e-08	0.363155	1e-08	4.49532	1e-08	1e-08	2.54372	1e-08	25.2964	1e-08	1e-08	1e-08	2.80155	1e-08	1e-08	1e-08	0.699562	1e-08	29.3266	24.4012	0.76945	1e-08	10.3755	1e-08	1e-08
Ruminococcus sp. CAG:90	0.0350932	22.9374	0	0	135.58(164.92)	4.76(10.85)	87.61(75.43)	3.82(10.19)	589.531	164.897	103.631	155.055	10.551	79.3513	212.682	1e-08	100.067	46.2894	29.2793	34.0742	1e-08	0.246426	1e-08	1e-08	1e-08	0.72733	1e-08	1.00381	5.96207	1e-08	8.02215	1e-08	4.63753	1e-08	1e-08	1e-08	18.3451	0.010522	1e-08	3.82121	1.79708	4.69895	1e-08	44.8592	0.254549	1e-08	34.0742	1e-08	0.246426
Blautia argi	0.0584027	327.115	0	0	65.42(48.47)	3.82(11.09)	153.82(140.78)	0.47(0.95)	103.786	78.4556	40.958	33.3067	125.288	160.636	46.8842	1e-08	44.3412	15.6399	70.2892	2.43452	0.315655	1e-08	1e-08	0.084813	1e-08	1e-08	1e-08	2.33756	1e-08	1e-08	0.040639	1e-08	44.1715	1e-08	1e-08	0.71702	12.9133	1e-08	1e-08	1e-08	0.354656	1e-08	1.2398	38.2284	0.316195	1e-08	2.43452	0.315655	1e-08
Dorea sp. AGR2135	0.0882233	15.2631	0	0	119.25(118.62)	10.52(36.33)	62.70(56.61)	4.11(10.69)	186.147	413.415	114.491	210.386	10.0962	82.6186	127.994	1e-08	53.3424	85.1634	28.0967	35.4797	1e-08	1e-08	1e-08	1e-08	1e-08	1.38682	1e-08	8.17004	1e-08	0.149615	0.304045	1e-08	6.45014	1e-08	1e-08	0.954069	6.53076	1e-08	1e-08	1e-08	0.108146	1e-08	19.6811	187.632	17.2108	1e-08	35.4797	1e-08	1e-08
uncultured Flavonifractor sp.	0.303791	11.949	0	0.001	60.72(33.59)	18.45(43.44)	101.45(103.38)	8.49(22.79)	49.7508	45.7251	110.933	24.5002	99.6049	66.2725	43.1809	4.23624	95.6343	84.326	43.7993	75.6549	0.152123	0.403688	0.036243	0.047758	1e-08	16.2006	0.036746	0.188641	0.16898	0.507383	8.16011	1e-08	4.31348	0.033983	0.175045	9.86629	185.224	0.818533	0.474097	117.753	8.58197	1.58716	3.43343	61.8554	1.99402	0.410996	75.6549	0.152123	0.403688
Vescimonas coprocola	0.270318	6.42895	0	0.002	88.15(81.88)	23.83(100.76)	47.54(31.62)	7.40(22.63)	254.902	20.4011	37.5229	108.326	67.996	152.909	83.9893	0.285135	191.1	49.03	3.21021	75.4269	1e-08	0.013621	1e-08	1e-08	1e-08	1e-08	1e-08	1e-08	5.9089	1e-08	0.043618	1e-08	2.25852	1e-08	0.02996	0.381487	21.7308	1e-08	1e-08	12.5791	0.187324	1.73029	1e-08	522.443	0.651281	1e-08	75.4269	1e-08	0.013621
Blautia sp. An81	0.080481	295.058	0	0	5.97(7.15)	0.48(1.47)	163.91(163.25)	0.56(1.27)	26.1019	4.47854	6.53466	3.8234	6.66622	4.21591	8.2053	1e-08	2.52081	0.178654	2.89649	3.74359	1e-08	1e-08	1e-08	1e-08	1e-08	2.3672	1e-08	1e-08	1e-08	1e-08	1e-08	1e-08	0.285348	1e-08	1e-08	1e-08	1e-08	1e-08	1e-08	1e-08	0.003538	1e-08	1e-08	6.53602	1e-08	0.027538	3.74359	1e-08	1e-08
Blautia sp. MSK18_10	0.0461744	51.253	0	0	80.01(78.14)	3.69(15.34)	81.62(70.38)	1.59(5.28)	58.8317	131.626	60.0817	273.03	2.37229	97.86	117.751	1e-08	26.513	88.4469	23.5433	17.5175	1e-08	1e-08	1e-08	1e-08	1e-08	1e-08	1e-08	1e-08	1e-08	1e-08	1e-08	1e-08	3.49121	1e-08	0.017064	0.016102	0.131562	1e-08	1e-08	1e-08	1e-08	0.014846	1e-08	78.5407	0.014109	1e-08	17.5175	1e-08	1e-08
Fusicatenibacter sp. CLA-AA-H241	0.0190033	10.761	0	0	133.11(125.18)	2.53(5.15)	20.41(19.66)	1.90(5.73)	48.5349	72.5999	262.775	119.191	43.4006	276.717	378.903	1e-08	189.977	36.8069	35.3341	19.1273	1e-08	1e-08	1e-08	0.227021	1e-08	1e-08	1e-08	1.51103	1e-08	1e-08	2.8331	1e-08	4.92889	1e-08	1e-08	0.054874	5.46051	1e-08	1e-08	0.050711	0.03879	1e-08	15.5418	12.4418	6.08299	1e-08	19.1273	1e-08	1e-08
Hungatella sp. L12	0.0717562	14.0854	0.007	0.001	72.45(223.33)	5.20(12.41)	61.30(57.29)	4.35(13.92)	5.01889	0.354658	1.84367	0.093706	745.183	3.87552	0.978529	1e-08	5.71005	0.505748	33.3938	1.49819	1e-08	1e-08	1e-08	1e-08	1e-08	46.3105	1e-08	0.060015	1e-08	1e-08	8.8028	1e-08	32.301	1e-08	1e-08	0.045658	36.0605	1e-08	1e-08	1e-08	2.68202	1e-08	1e-08	12.5166	0.089812	1e-08	1.49819	1e-08	1e-08
Blautia sp. DFI.9.9	0.058241	19.4388	0	0	93.16(80.29)	5.43(12.06)	29.70(26.26)	1.53(3.83)	67.5897	71.0915	117.239	132.117	160.397	115.203	277.346	0.761011	46.0497	32.4237	4.59075	12.7337	1e-08	1e-08	1e-08	1e-08	1e-08	1e-08	1e-08	3.02503	1e-08	1.05028	2.66231	1e-08	39.5795	1e-08	1e-08	0.038776	3.71572	0.010553	1e-08	1e-08	0.376807	1e-08	10.447	31.1536	41.7083	1e-08	12.7337	1e-08	1e-08
Blautia sp. RD014234	0.184895	151.17	0	0	25.57(16.07)	4.73(12.03)	84.41(84.95)	0.56(1.35)	13.7618	48.0403	13.895	44.2178	24.6714	29.1128	17.4935	0.349681	46.1845	33.7257	9.82777	0.957193	4.5337	1e-08	1e-08	1e-08	1e-08	1e-08	1e-08	0.339554	1e-08	0.312031	0.073921	1e-08	15.5065	1e-08	1e-08	1e-08	15.1515	1e-08	1e-08	0.284816	3.58232	1e-08	36.8635	50.049	1e-08	1e-08	0.957193	4.5337	1e-08
Blautia sp. TF11-31AT	0.0140174	8.35986	0	0.001	109.25(164.65)	1.53(2.91)	6.54(6.16)	0.78(2.29)	59.7939	19.3609	138.911	120.958	6.2123	308.657	518.487	1e-08	16.2295	9.71709	3.39091	7.63703	1e-08	1e-08	1e-08	1e-08	1e-08	0.901068	1e-08	1e-08	1e-08	0.069756	0.033249	1e-08	2.00291	1e-08	1e-08	0.023815	6.72237	0.017799	1e-08	10.344	0.017246	1e-08	3.59836	6.5354	3.44381	1e-08	7.63703	1e-08	1e-08
Firmicutes bacterium CAG:791	0.141618	8.55648	0	0	46.76(29.04)	6.62(15.24)	54.76(41.61)	6.40(18.44)	67.5302	39.7394	73.7751	95.03	30.4311	58.5889	65.3857	0.027037	49.6085	26.9649	7.30297	61.5827	1e-08	1e-08	1e-08	0.098833	1e-08	7.55137	1e-08	0.735818	1e-08	0.427788	1.86521	1e-08	9.56029	1e-08	1e-08	0.830689	43.3024	1e-08	1e-08	21.9335	0.225418	1e-08	0.274499	30.3946	0.020768	1e-08	61.5827	1e-08	1e-08
Blautia sp. CAG:257	0.107897	30.9784	0	0	35.50(25.55)	3.83(7.17)	68.64(56.75)	2.22(4.07)	70.4852	38.2167	28.934	28.0307	76.2316	30.4293	67.3628	1e-08	28.3624	13.5741	8.928	10.9355	1e-08	1e-08	1e-08	0.041294	1e-08	8.995	1e-08	4.39956	1e-08	1e-08	0.066974	1e-08	19.8032	1e-08	1e-08	0.363585	13.6625	1e-08	1e-08	1e-08	3.07116	1e-08	25.4405	16.6421	0.012607	1e-08	10.9355	1e-08	1e-08
Fusicatenibacter sp. CLA-AA-H213	0.0326984	23.575	0	0.001	74.81(86.59)	2.45(5.87)	30.90(29.18)	1.31(2.84)	42.6588	19.2718	132.247	87.7377	68.2981	137.028	291.036	1e-08	29.7106	11.0374	3.8384	6.53434	0.350365	1e-08	1e-08	1e-08	1e-08	1e-08	1e-08	7.53471	1e-08	1e-08	1e-08	1e-08	26.248	1e-08	1e-08	0.208792	0.875268	1e-08	1e-08	1e-08	0.053819	1e-08	13.3654	9.36192	1.51022	1e-08	6.53434	0.350365	1e-08
Firmicutes bacterium CAG:646	0.077864	25.6108	0	0	38.51(25.86)	3.00(7.37)	62.33(40.64)	2.43(6.79)	57.4285	61.6894	28.6965	79.0723	22.197	28.1675	73.914	0.018454	22.0824	37.7843	12.6039	22.6613	3.44539	1e-08	1e-08	1e-08	1e-08	0.599742	1e-08	1e-08	1e-08	0.06449	2.06982	1e-08	1.68512	1e-08	1e-08	1e-08	10.171	1e-08	1e-08	4.76942	1.38165	2.707	1e-08	31.4142	1e-08	1e-08	22.6613	3.44539	1e-08
Lachnospiraceae bacterium MD335	0.224848	7.78051	0	0.001	48.78(45.36)	10.97(23.39)	32.50(28.79)	4.18(12.40)	33.5471	168.082	64.7724	31.9778	78.3373	16.6954	41.6885	2.8064	50.9214	35.226	12.5278	41.4528	1e-08	1e-08	1e-08	1e-08	1e-08	1.91485	1e-08	1e-08	1e-08	2.57361	0.434144	1e-08	35.0975	1e-08	1e-08	0.179115	6.81197	1e-08	1e-08	88.5327	0.637762	1e-08	15.7215	27.929	74.8544	1e-08	41.4528	1e-08	1e-08
Paenibacillus sp. J45TS6	0.282861	190.11	0	0	26.06(14.95)	7.37(16.81)	62.80(64.56)	0.33(0.72)	26.4758	14.9413	40.3727	44.2807	15.0279	22.751	41.739	0.596692	45.6438	20.0755	14.7761	2.44528	1e-08	1e-08	1e-08	1e-08	1e-08	1e-08	0.369663	0.368407	0.450131	1e-08	83.0836	1e-08	3.44078	1e-08	0.324891	11.3671	5.02991	13.0158	1e-08	25.6974	18.5827	21.6899	2.85845	9.13965	0.286796	0.890697	2.44528	1e-08	1e-08
Clostridium sp. AM32-2	0.0227027	29.0981	0	0	81.09(105.65)	1.84(3.82)	17.73(16.25)	0.61(1.60)	30.5295	73.3317	15.6069	168.126	0.367461	45.1398	39.8658	1e-08	8.19281	168.976	341.905	5.28336	1e-08	1e-08	1e-08	1e-08	1e-08	0.072931	1e-08	1e-08	1e-08	1.34515	1e-08	1e-08	7.10462	1e-08	1e-08	0.033302	10.4011	1e-08	1e-08	1.80763	1e-08	1e-08	1e-08	12.0933	11.5675	1e-08	5.28336	1e-08	1e-08
Clostridium sp. IBUN22A	0.234835	101.446	0	0	44.71(51.71)	10.50(43.10)	31.77(32.48)	0.31(0.75)	19.8228	82.9298	29.8707	185.835	19.8793	41.419	51.6643	2.65287	10.1228	26.2016	21.3814	2.51419	0.5495	0.107099	1e-08	1e-08	1e-08	1e-08	1e-08	1e-08	0.068035	0.206563	28.2217	1e-08	0.129001	0.36417	0.991127	224.014	1e-08	0.957512	1e-08	1.22429	0.140661	0.388929	2.84266	15.9339	1.62165	3.19322	2.51419	0.5495	0.107099
Clostridium celatum	0.366575	56.6595	0.002	0	48.55(83.05)	17.80(89.19)	10.00(9.86)	0.18(0.57)	0.262331	220.598	5.9058	148.731	1.01638	0.941265	0.916021	1e-08	0.432309	0.111289	155.188	1e-08	1e-08	0.040162	1e-08	1e-08	1e-08	1e-08	1e-08	1e-08	1.90104	1e-08	1.74176	1e-08	5.6448	1e-08	1e-08	0.062517	1e-08	1e-08	1e-08	463.988	0.210641	0.679578	1e-08	1e-08	6.30272	1e-08	1e-08	1e-08	0.040162
Lachnospiraceae bacterium 7_1_58FAA	0.341848	25.7714	0.002	0	12.38(22.15)	4.23(11.29)	75.71(60.07)	2.94(8.71)	8.60003	1.51505	7.85287	0.972288	27.5556	6.78238	4.32416	1e-08	3.24649	0.416157	74.9658	29.0253	1e-08	1e-08	1e-08	1e-08	1e-08	1e-08	1e-08	1e-08	3.28854	1e-08	1e-08	1e-08	16.5919	1e-08	1e-08	1e-08	50.7216	1e-08	1e-08	1e-08	3.22406	2.71936	1e-08	8.73805	1e-08	1e-08	29.0253	1e-08	1e-08
Firmicutes bacterium CAG:424	0.0461875	762.918	0	0	6.79(6.30)	0.31(0.79)	87.78(73.64)	0.12(0.22)	17.0841	1e-08	4.57627	4.66005	9.37962	17.2609	11.0131	1e-08	7.32071	0.455475	2.92611	0.483474	1e-08	1e-08	1e-08	0.618181	1e-08	0.163999	1e-08	1e-08	1e-08	1e-08	1e-08	1e-08	3.14833	1e-08	1e-08	1e-08	1e-08	1e-08	1e-08	1e-08	1e-08	1e-08	1e-08	2.16803	1.88398	1e-08	0.483474	1e-08	1e-08
Coprococcus sp. AM25-15LB	0.0948563	1238.94	0	0	12.63(25.26)	1.20(5.84)	73.98(70.77)	0.06(0.20)	13.7636	24.5467	0.721354	1e-08	85.2507	1e-08	1.91937	1e-08	5.00113	1.00202	6.68343	0.656816	1e-08	1e-08	1e-08	1e-08	1e-08	1e-08	1e-08	1e-08	1e-08	1e-08	1e-08	1e-08	30.39	1e-08	1e-08	1e-08	1e-08	1e-08	1e-08	1e-08	1e-08	1e-08	1e-08	1.29045	1e-08	1e-08	0.656816	1e-08	1e-08
Ruminococcaceae bacterium D16	0.295478	24.4292	0	0	21.68(40.41)	6.41(19.95)	48.77(43.69)	2.00(6.61)	29.7232	140.803	15.412	6.53615	15.311	8.33873	13.3971	0.007383	2.54403	3.38793	2.98699	21.9353	1e-08	1e-08	1e-08	0.019218	1e-08	0.007824	1e-08	1e-08	1e-08	1e-08	0.031027	1e-08	4.23634	1e-08	1e-08	0.007535	90.3187	1e-08	1e-08	2.37426	0.076408	1e-08	1.0423	52.8335	0.054957	1e-08	21.9353	1e-08	1e-08
Streptococcus sp. HSISS1	0.443231	24.002	0.001	0.002	37.17(53.08)	16.48(76.85)	6.30(6.41)	0.26(0.34)	6.22705	18.0012	20.0629	166.22	109.016	0.004014	15.4907	20.3975	0.767074	49.27	3.42553	0.584021	0.045685	0.539488	0.079464	1e-08	0.023948	1e-08	1e-08	0.014589	0.780448	0.819386	0.00962	1e-08	1.7005	1.99307	9.33049	400.716	0.263285	1.90985	1e-08	5.18251	0.11774	1e-08	1.90353	0.231526	8.26483	10.3248	0.584021	0.045685	0.539488
Roseburia sp. 1XD42-69	0.223779	56.4546	0	0	8.93(11.05)	2.00(7.30)	62.47(51.49)	1.11(2.53)	30.46	6.56418	1.18899	30.2904	4.03529	8.33693	9.37559	1e-08	0.555723	5.41636	1.95993	4.79478	1e-08	1e-08	1e-08	1e-08	1e-08	1e-08	1e-08	7.37715	1e-08	1e-08	1e-08	1e-08	37.4647	1e-08	1e-08	1e-08	1e-08	1e-08	1e-08	0.674695	1e-08	1e-08	1e-08	3.61842	1e-08	1e-08	4.79478	1e-08	1e-08
Clostridium sp. CAG:169	0.242215	8.09519	0	0.001	23.63(13.40)	5.72(11.33)	33.44(36.34)	4.13(11.40)	46.4439	29.2566	43.6742	25.1524	18.2156	18.7954	28.1515	1.21138	23.7811	16.1022	9.20065	38.2932	0.039633	0.745119	1e-08	0.541678	1e-08	4.20726	1e-08	1e-08	1.60191	0.015867	1e-08	1e-08	4.7777	0.279743	0.090724	17.7984	24.4807	1.4858	1e-08	19.9798	1.99489	0.772278	1e-08	37.2755	0.187916	1e-08	38.2932	0.039633	0.745119
Lachnospiraceae bacterium OF09-6	0.0158037	45.8309	0	0	45.72(65.46)	0.72(2.85)	20.46(19.18)	0.45(1.48)	4.04776	15.4009	127.339	18.7249	1.46416	16.4881	111.421	1e-08	189.93	16.0549	2.09661	4.91064	1e-08	1e-08	1e-08	1e-08	1e-08	1e-08	1e-08	1e-08	1e-08	1e-08	1e-08	1e-08	1e-08	1e-08	1e-08	0.014568	1e-08	1e-08	1e-08	1e-08	1e-08	1e-08	1e-08	14.1971	0.388218	1e-08	4.91064	1e-08	1e-08
Fusicatenibacter sp. 2789STDY5834925	0.11933	14.7989	0	0	23.75(20.72)	2.83(6.27)	36.93(32.58)	2.50(7.53)	38.7907	42.0045	18.8555	20.6993	71.0344	15.532	25.4392	1e-08	21.8921	2.20458	4.75788	25.1453	1e-08	1e-08	1e-08	1e-08	1e-08	1.78552	1e-08	1e-08	1e-08	0.515902	0.266471	1e-08	14.6724	1e-08	1e-08	1e-08	8.31642	1e-08	1e-08	12.6949	0.538944	1e-08	1e-08	12.5731	1e-08	1e-08	25.1453	1e-08	1e-08
Blautia sp. SG-772	0.0266567	14.1132	0	0.001	48.91(72.26)	1.30(4.63)	15.22(13.38)	1.08(3.58)	32.848	3.91554	87.5526	33.7026	0.735796	116.795	233.811	1e-08	15.3609	4.91784	8.36346	11.8616	1e-08	1e-08	1e-08	1e-08	1e-08	1e-08	1e-08	1e-08	1e-08	1e-08	0.021583	1e-08	0.099766	1e-08	1e-08	1e-08	1e-08	1e-08	1e-08	1e-08	0.083976	1e-08	1e-08	1.66449	21.4701	1e-08	11.8616	1e-08	1e-08
Pusillimonas faecalis	0.36655	17.2863	0	0.001	10.30(10.46)	3.78(13.09)	46.28(43.83)	2.68(6.24)	4.83842	37.4899	18.3127	13.2368	8.03331	9.04341	11.2446	1e-08	5.82024	3.07804	2.21991	19.0381	1e-08	1e-08	1e-08	1e-08	1e-08	1e-08	1e-08	1e-08	10.3031	0.111492	1e-08	1e-08	1.19001	1e-08	1e-08	1e-08	5.42233	1e-08	1e-08	1e-08	1e-08	1e-08	1e-08	65.8744	0.013793	1e-08	19.0381	1e-08	1e-08
Bacilli bacterium	0.229158	26.9744	0.006	0	17.03(24.46)	3.90(7.44)	36.61(32.82)	1.36(2.49)	13.5812	6.93112	27.8905	85.9516	5.57065	22.3518	2.90215	1e-08	3.98041	3.80678	14.3178	0.344668	0.856306	5.31454	1e-08	1e-08	1e-08	1.0875	0.107761	0.015386	7.20215	1e-08	1e-08	1e-08	2.89415	0.334946	1e-08	6.94308	1.57722	0.074424	1e-08	16.4275	0.528184	18.6483	3.39365	5.10273	2.08707	32.4037	0.344668	0.856306	5.31454
Oscillibacter valericigenes	0.265378	147.15	0	0	3.46(5.45)	0.92(2.90)	48.72(47.39)	0.33(1.10)	2.34146	0.023733	5.62553	0.022084	17.4857	1.57005	8.95892	0.006072	0.325783	1e-08	1.72765	3.64014	1e-08	0.002002	1e-08	1e-08	1e-08	1e-08	1e-08	1e-08	1e-08	1e-08	1e-08	1e-08	1e-08	1e-08	1e-08	0.755152	13.659	1e-08	1e-08	1e-08	0.372977	1e-08	1e-08	6.37993	1e-08	1e-08	3.64014	1e-08	0.002002
Clostridium sp. CAG:413	0.312224	22.1044	0	0	17.59(15.62)	5.49(14.18)	22.14(16.92)	1.00(3.18)	14.0348	9.054	45.8085	7.80527	11.7586	27.9495	40.6632	0.352879	6.89236	27.9814	1.17729	10.5722	1e-08	1e-08	1e-08	1e-08	1e-08	0.120816	1e-08	0.32244	1e-08	1e-08	3.08376	1e-08	3.0191	1e-08	1e-08	1e-08	17.9649	1e-08	1e-08	51.1054	0.518761	0.605425	6.84068	54.1217	1e-08	1e-08	10.5722	1e-08	1e-08
Ogataea thermophila	0.140202	21.0598	0	0	17.14(12.53)	2.40(3.00)	29.89(19.26)	1.42(2.11)	28.355	23.9134	15.6467	44.1731	4.67441	10.9929	27.1282	2.1292	8.3161	13.5549	9.6946	6.83799	2.10361	0.532932	0.368128	0.342386	1e-08	1.05952	3.71089	0.212859	0.124142	0.317609	0.040343	0.963559	8.14528	0.053058	0.74755	8.61318	2.12693	0.2539	4.55673	2.55645	1.84351	1e-08	7.91274	8.96886	1.72025	0.78341	6.83799	2.10361	0.532932
Ruminococcaceae bacterium AM07-15	0.462112	73.4782	0	0	3.91(2.34)	1.81(5.95)	41.88(36.86)	0.57(1.52)	3.49603	6.40911	4.08139	2.80138	1.68659	2.63559	3.10838	0.033817	5.00146	5.08175	8.64635	5.02886	1e-08	1e-08	1e-08	1.10662	1e-08	0.133448	1e-08	1e-08	1e-08	1e-08	1e-08	1e-08	8.49446	1e-08	1e-08	1e-08	29.9661	1e-08	1e-08	1e-08	0.494481	1e-08	1e-08	3.52931	1e-08	1e-08	5.02886	1e-08	1e-08
Clostridium sp. IBUN125C	0.064366	284.26	0	0	24.08(32.54)	1.55(4.80)	19.95(19.43)	0.07(0.13)	10.9919	101.517	12.1783	47.37	3.80915	62.8892	5.53133	1e-08	8.44666	5.9918	6.13451	0.340861	0.284654	1e-08	1e-08	1e-08	1e-08	0.146638	1e-08	1e-08	1e-08	1e-08	10.3599	1e-08	2.48073	1e-08	1e-08	1e-08	1e-08	1e-08	1e-08	0.903784	0.396662	3.83156	1e-08	23.1003	1e-08	1e-08	0.340861	0.284654	1e-08
Candidatus Mediterraneibacter norfolkensis	0.292727	272.215	0.001	0	2.12(2.34)	0.62(1.66)	41.93(39.73)	0.15(0.49)	1.38313	2.79189	0.331085	0.011101	7.61542	0.418958	1.12523	1e-08	2.49259	4.86097	2.33421	0.066873	1e-08	1e-08	1e-08	1e-08	1e-08	1e-08	1e-08	1.62746	1e-08	1e-08	1e-08	1e-08	7.23385	1e-08	1e-08	1e-08	1.57462	1e-08	1e-08	1e-08	1e-08	1e-08	4.69253	1.59241	1e-08	1e-08	0.066873	1e-08	1e-08
Flavonifractor sp. An306	0.0583114	143.5	0	0	9.45(8.92)	0.55(1.61)	32.22(33.24)	0.22(0.74)	9.11806	0.665912	10.3406	0.247482	29.379	18.7273	9.59197	1e-08	2.38309	12.1109	11.3321	2.46964	1e-08	1e-08	1e-08	1e-08	1e-08	1e-08	1e-08	1e-08	1e-08	1e-08	0.015308	1e-08	1.18025	1e-08	1e-08	1e-08	7.22559	1e-08	1e-08	1e-08	0.044921	1e-08	1e-08	3.93476	1e-08	1e-08	2.46964	1e-08	1e-08
Clostridium sp. CAG:1024	0.172886	6.459	0	0.001	15.14(10.98)	2.62(5.17)	20.33(14.53)	3.15(6.88)	29.524	5.13687	16.3648	5.91103	4.16917	29.5001	14.1014	0.347937	31.314	16.6691	13.5502	20.1267	0.479281	0.023408	1e-08	1e-08	1e-08	13.3142	1e-08	1e-08	0.643942	0.038353	0.055036	1e-08	7.56326	1e-08	1e-08	1.04472	11.4351	1e-08	1e-08	2.70153	0.491888	0.225573	1.79015	9.88109	0.878761	1e-08	20.1267	0.479281	0.023408
Lachnospiraceae bacterium 3_1_57FAA_CT1	0.0832758	20.1284	0	0.001	13.00(6.70)	1.08(2.44)	20.93(19.47)	1.04(2.60)	19.3327	18.5488	10.01	16.0207	13.1562	14.1847	22.1975	1e-08	8.76305	16.4737	4.36674	8.35402	1e-08	1e-08	1e-08	1e-08	1e-08	3.07697	1e-08	0.006481	1e-08	1e-08	1e-08	1e-08	1.98788	1e-08	1e-08	1e-08	4.75805	1e-08	1e-08	0.570286	0.242425	1e-08	1.19524	8.88373	0.165764	1e-08	8.35402	1e-08	1e-08
Clostridiaceae bacterium OM08-6BH	0.0630726	17.9646	0	0	18.68(22.86)	1.18(3.73)	13.62(13.39)	0.76(1.89)	10.9467	12.1252	25.3396	6.10151	4.60397	77.537	9.83295	0.008407	11.2542	42.9051	4.85509	6.11133	0.020085	1e-08	1e-08	0.01688	1e-08	1e-08	0.024069	1e-08	2.1696	1e-08	1e-08	1e-08	18.6629	1e-08	1e-08	0.008966	0.570105	1e-08	1e-08	0.755983	0.015725	1e-08	0.281414	2.7032	0.326893	0.148814	6.11133	0.020085	1e-08
Clostridium sp. Marseille-P2415	0.100134	16.7212	0	0.001	16.44(12.83)	1.65(4.87)	13.23(12.97)	0.79(1.42)	11.9074	33.0164	1.10814	23.5444	16.0006	13.3564	38.2885	1e-08	0.59034	19.879	23.1651	3.63624	1e-08	1e-08	1e-08	1e-08	1e-08	1.83015	1e-08	1e-08	3.23634	1e-08	0.059431	1e-08	22.2945	1e-08	1e-08	1e-08	12.8703	1e-08	1e-08	0.377662	1e-08	1e-08	1e-08	0.110735	0.03605	1e-08	3.63624	1e-08	1e-08
Drancourtella sp. An57	0.0185333	167.653	0	0	7.45(13.28)	0.14(0.39)	24.54(22.99)	0.15(0.43)	3.03427	1.42956	0.475921	0.015682	1.17864	39.1415	7.57591	1e-08	1.09526	0.249912	27.7509	1.43836	1e-08	1e-08	1e-08	1e-08	1e-08	1e-08	1e-08	1e-08	0.172033	1e-08	1e-08	1e-08	1e-08	1e-08	1e-08	1e-08	1e-08	1e-08	1e-08	1e-08	1e-08	1e-08	1e-08	0.873202	1.24427	1e-08	1.43836	1e-08	1e-08
Clostridium sp. OM02-18AC	0.2262	31.8127	0	0	10.64(12.96)	2.41(7.80)	13.30(10.78)	0.42(1.39)	6.43743	4.13351	43.6896	23.5195	0.38891	7.1984	12.2247	1e-08	13.5689	3.55994	2.28921	4.59789	1e-08	1e-08	1e-08	1e-08	1e-08	1e-08	1e-08	1e-08	1e-08	1e-08	1e-08	1e-08	4.1307	1e-08	1e-08	1e-08	4.93259	1e-08	1e-08	1e-08	1e-08	1e-08	1e-08	12.2217	39.0834	1e-08	4.59789	1e-08	1e-08
Hespellia stercorisuis	0.0580439	68.0004	0	0	4.49(4.63)	0.26(0.68)	24.47(24.54)	0.36(0.96)	11.8576	8.44525	5.26761	1.66368	1.27749	2.89174	13.1278	0.09674	0.307083	1.40611	3.04356	0.717539	3.16612	1e-08	1e-08	1e-08	1e-08	1e-08	1e-08	1e-08	1e-08	0.07469	1e-08	1e-08	0.460613	1e-08	1e-08	1e-08	1e-08	1e-08	1e-08	0.351643	1.53337	1e-08	1e-08	0.727892	0.004035	1e-08	0.717539	3.16612	1e-08
Flavonifractor sp. An82	0.31075	704.393	0	0	2.60(4.02)	0.81(3.63)	24.06(24.23)	0.03(0.11)	0.371842	0.021978	1.14201	0.048345	11.6457	2.86343	0.721704	1e-08	2.57225	0.046267	9.114	0.375694	1e-08	1e-08	1e-08	1e-08	1e-08	1e-08	1e-08	1e-08	1e-08	1e-08	1e-08	1e-08	1.41221	1e-08	1e-08	1e-08	18.9057	1e-08	1e-08	0.13265	0.430065	1e-08	1e-08	0.518353	1e-08	1e-08	0.375694	1e-08	1e-08
Clostridium sp. HMSC19E03	0.0750035	11.3919	0	0	10.20(8.79)	0.76(2.82)	15.21(12.42)	1.34(4.41)	25.9926	22.7996	16.7878	7.74089	1.45209	3.97498	14.7943	0.156688	3.86486	10.5492	4.04234	14.6404	0.049759	1e-08	1e-08	1e-08	1e-08	1e-08	1e-08	1e-08	1e-08	1e-08	0.160453	1e-08	0.49658	1e-08	1e-08	0.077555	2.46327	0.489424	1e-08	0.288687	0.241512	1e-08	0.388824	1.35127	1e-08	1e-08	14.6404	0.049759	1e-08
Candidatus Blautia merdavium	0.108045	116.227	0	0	2.66(3.63)	0.29(0.78)	21.77(20.04)	0.19(0.62)	8.38312	0.232747	5.35689	0.501948	1.81486	0.231819	1.09451	0.015842	10.2319	0.290121	1.06838	2.06023	1e-08	1e-08	1e-08	1e-08	1e-08	1e-08	1e-08	1e-08	1e-08	1e-08	1e-08	1e-08	0.040649	1e-08	1e-08	1e-08	3.20919	1e-08	1e-08	1e-08	1e-08	1e-08	1e-08	0.783729	1.6485	0.007466	2.06023	1e-08	1e-08
Spirochaetes bacterium ADurb.Bin315	0.176821	14.7118	0.001	0.001	9.11(7.55)	1.61(2.26)	10.01(8.85)	0.68(1.38)	9.48148	17.4941	8.75099	23.1436	0.434865	3.93507	2.34796	0.390677	14.7991	14.5134	4.87976	1.73462	1e-08	0.215411	1e-08	1e-08	1e-08	0.925053	1e-08	0.079278	4.49739	0.0303	7.66451	1e-08	1.55814	0.607701	0.302932	2.47846	3.3648	3.27696	0.468433	0.870106	1.70855	0.087442	1.18841	7.92534	1e-08	4.49187	1.73462	1e-08	0.215411
Clostridium sp. MCC353	0.103278	598.578	0	0	3.35(5.83)	0.35(1.14)	15.20(13.17)	0.03(0.08)	10.152	0.444084	0.813743	0.097855	18.6385	1.74505	1.07315	1e-08	0.264049	1.00304	2.5973	1e-08	1e-08	1e-08	1e-08	1e-08	1e-08	0.279418	1e-08	1e-08	1e-08	1e-08	1e-08	1e-08	0.988606	1e-08	1e-08	1e-08	1.36205	1e-08	1e-08	1e-08	0.949965	1e-08	1e-08	5.75605	1e-08	1e-08	1e-08	1e-08	1e-08
Ruminiclostridium sp.	0.188919	12.6762	0	0.001	6.09(8.11)	1.15(3.17)	10.35(9.44)	0.82(2.71)	1.64712	1.87047	7.53695	1.64706	5.34181	1.57867	13.4851	0.25035	5.18985	27.5539	0.859566	8.98533	1e-08	1e-08	1e-08	1e-08	1e-08	1e-08	1e-08	1e-08	1e-08	1e-08	1e-08	1e-08	1e-08	1e-08	1e-08	0.580617	10.5408	1e-08	0.103409	0.582405	1e-08	1e-08	1e-08	10.2579	1e-08	1e-08	8.98533	1e-08	1e-08
Thermotalea metallivorans	0.0763409	17.4214	0	0	7.82(5.98)	0.60(1.02)	8.96(7.31)	0.51(0.46)	9.43748	10.9892	14.3783	8.52135	6.24076	7.07322	19.2256	1e-08	9.07161	0.488308	0.588798	1.06921	1e-08	1e-08	0.737543	0.530247	0.657754	1.08189	1e-08	1.13935	0.440198	1e-08	0.523308	1e-08	2.57111	1e-08	1e-08	1e-08	1e-08	1e-08	1e-08	1e-08	1e-08	1e-08	2.7744	4.06269	0.529921	1e-08	1.06921	1e-08	1e-08
Lachnospiraceae bacterium 28-4	0.0152663	208.604	0	0	6.31(8.56)	0.10(0.26)	10.78(7.85)	0.05(0.17)	6.30672	4.55603	6.52231	30.7248	0.45696	2.36242	7.39317	1e-08	1.40426	7.50666	2.16671	0.568249	1e-08	1e-08	1e-08	1e-08	1e-08	1e-08	1e-08	1e-08	1e-08	1e-08	1e-08	1e-08	1e-08	1e-08	1e-08	0.049217	1.0436	1e-08	1e-08	0.035945	1e-08	1e-08	0.017212	0.78407	1e-08	0.102262	0.568249	1e-08	1e-08
Defluviitalea raffinosedens	0.41038	57.3303	0.002	0	1.78(4.01)	0.73(2.08)	12.19(10.40)	0.21(0.61)	0.003591	0.661789	0.84063	0.100731	13.7506	0.214217	0.728537	1e-08	1.81824	0.26716	1.15383	0.309981	1e-08	1e-08	1e-08	1e-08	1e-08	1e-08	1e-08	2.02801	1e-08	1e-08	1e-08	1e-08	5.72983	1e-08	1e-08	1e-08	0.868429	1e-08	1e-08	1e-08	1e-08	1e-08	9.3515	1.39416	1e-08	1e-08	0.309981	1e-08	1e-08
Candidatus Blautia faecavium	0.316471	110.268	0.001	0.001	2.17(4.11)	0.69(2.79)	10.42(10.12)	0.09(0.31)	0.643103	0.890973	13.9624	0.427685	0.025564	0.86629	3.43488	1e-08	3.36248	0.210536	1e-08	1.03925	1e-08	1e-08	1e-08	1e-08	1e-08	1e-08	1e-08	1e-08	1e-08	1e-08	1e-08	1e-08	1.44639	1e-08	1e-08	1e-08	1e-08	1e-08	1e-08	14.4668	0.045535	1e-08	1e-08	1.50822	1e-08	1e-08	1.03925	1e-08	1e-08
Clostridium sp. 12(A)	0.0158703	19.5036	0	0.001	9.40(15.23)	0.15(0.40)	2.73(2.51)	0.14(0.46)	1.31988	2.38459	0.09812	10.2155	20.0933	1.16406	0.356844	1e-08	2.12033	50.3707	15.2651	1e-08	1e-08	1e-08	1e-08	1e-08	1e-08	1.5419	1e-08	1e-08	1e-08	1e-08	0.654724	1e-08	1.23229	1e-08	1e-08	1e-08	1e-08	1e-08	1e-08	1e-08	1e-08	1e-08	1e-08	0.598512	1e-08	1e-08	1e-08	1e-08	1e-08
bacterium HR12	0.135301	18.1414	0	0.001	6.05(5.29)	0.82(1.60)	3.83(2.94)	0.21(0.37)	1.97919	10.312	6.16452	0.717721	15.3245	5.16556	14.7722	0.517194	5.09368	1.47976	5.04733	0.013442	1e-08	1e-08	1e-08	1e-08	1e-08	0.4814	1e-08	1.10911	0.586648	0.133712	0.262035	1e-08	2.95744	1e-08	0.974672	4.32714	0.58542	0.109591	1e-08	1e-08	0.206216	0.180685	6.08842	4.09338	1e-08	1e-08	0.013442	1e-08	1e-08
Deltaproteobacteria bacterium ADurb.Bin002	0.14903	8.2391	0	0	5.27(5.27)	0.79(1.40)	4.59(4.25)	0.56(1.71)	5.53172	3.43379	16.6499	1.71519	1.31841	6.22697	13.2425	0.027311	4.72087	4.8015	0.344467	5.69025	1e-08	1e-08	1e-08	1e-08	1e-08	1e-08	1e-08	1e-08	0.438881	1e-08	3.15347	1e-08	0.284586	1e-08	1e-08	3.41338	1.77056	1e-08	1e-08	1e-08	1.07508	0.634385	1e-08	2.24055	1.72243	0.797475	5.69025	1e-08	1e-08
uncultured Coprobacillus sp.	0.115847	54.1264	0	0	2.51(2.12)	0.29(0.55)	8.17(7.57)	0.15(0.38)	3.60248	1.67454	2.32577	1.67998	0.411013	0.413908	3.88797	1e-08	6.88201	1.82038	4.94473	0.427245	1.23224	1e-08	1e-08	1e-08	1e-08	1e-08	1e-08	1e-08	1e-08	1e-08	1e-08	1e-08	1.20312	1e-08	1e-08	1e-08	1.75054	1e-08	1e-08	0.631768	0.977077	1e-08	1e-08	1.63831	1e-08	1e-08	0.427245	1.23224	1e-08
Eubacterium sp. CAG:115	0.136723	25.148	0	0	2.06(2.80)	0.28(0.78)	6.56(4.83)	0.26(0.85)	2.68522	1.3724	1.82554	0.572568	9.66483	1.79843	3.91204	1e-08	0.298593	0.219222	0.332027	2.81607	1e-08	1e-08	1e-08	1e-08	1e-08	1e-08	1e-08	0.051287	1e-08	1e-08	1e-08	1e-08	2.87231	1e-08	1e-08	1e-08	1e-08	1e-08	1e-08	1e-08	1e-08	1e-08	0.913538	0.958335	1e-08	1e-08	2.81607	1e-08	1e-08
Epulopiscium sp.	0.283458	108.096	0.005	0	0.87(1.24)	0.25(0.76)	7.70(4.70)	0.07(0.24)	3.56307	1e-08	2.16472	0.08241	2.27752	0.480482	0.032897	1e-08	0.959541	1e-08	1e-08	1e-08	0.783844	1e-08	1e-08	1e-08	1e-08	1e-08	1e-08	1e-08	1e-08	1e-08	3.58282	1e-08	0.606743	1e-08	1e-08	1e-08	1e-08	1e-08	1e-08	1e-08	1e-08	1e-08	1e-08	1.67851	1e-08	1e-08	1e-08	0.783844	1e-08
Candidatus Scybalocola faecavium	0.336275	168.704	0.006	0.001	0.42(0.85)	0.14(0.59)	7.14(7.44)	0.04(0.14)	2.74397	1e-08	1.23355	1e-08	0.255724	0.122242	0.240603	1e-08	0.015726	0.00792	1e-08	0.457689	1e-08	1e-08	1e-08	0.008089	1e-08	1e-08	1e-08	1e-08	1e-08	1e-08	1e-08	1e-08	3.047	1e-08	1e-08	1e-08	1e-08	1e-08	1e-08	1e-08	1e-08	1e-08	1e-08	0.300358	1e-08	1e-08	0.457689	1e-08	1e-08
Solibaculum mannosilyticum	0.0908754	66.9169	0	0	1.41(3.30)	0.13(0.50)	3.92(3.84)	0.06(0.19)	0.296478	0.640503	11.2375	0.069965	1.85893	0.545266	1e-08	1e-08	0.762682	1e-08	0.11436	0.644306	1e-08	1e-08	1e-08	1e-08	1e-08	1e-08	1e-08	1e-08	1e-08	1e-08	1e-08	1e-08	1e-08	1e-08	1e-08	1e-08	0.290721	1e-08	1e-08	1e-08	1e-08	1e-08	1e-08	2.5281	1e-08	1e-08	0.644306	1e-08	1e-08
Clostridium sp. MSJ-8	0.0393983	75.1368	0	0.003	1.82(2.05)	0.07(0.22)	1.93(1.90)	0.03(0.08)	1.25859	1.19399	5.21844	2.1015	1e-08	0.267908	6.11119	1e-08	2.05867	0.462714	1.36158	0.252223	1e-08	1e-08	1e-08	1e-08	1e-08	1e-08	1e-08	1e-08	1e-08	0.03004	0.036496	1e-08	0.041729	1e-08	1e-08	1e-08	0.652117	1e-08	1e-08	1e-08	1e-08	1e-08	1e-08	0.924837	1e-08	1e-08	0.252223	1e-08	1e-08
Mesoplasma florum	0.117692	42.4638	0	0	1.37(1.10)	0.16(0.39)	2.06(2.06)	0.05(0.16)	2.76678	1.5405	2.12589	0.616594	3.41133	0.384344	1.64916	1e-08	1.69696	0.369882	0.459753	1e-08	1e-08	1e-08	1e-08	1e-08	1e-08	0.534693	1e-08	1e-08	1e-08	1e-08	1e-08	1e-08	0.366757	1e-08	1e-08	1e-08	1e-08	1e-08	1e-08	1e-08	1e-08	1e-08	1.20935	1.50448	0.724043	1e-08	1e-08	1e-08	1e-08
Paenibacillus macerans	0.260362	45.0108	0	0	0.51(0.52)	0.13(0.38)	2.76(2.75)	0.06(0.20)	0.259877	0.791497	1.89763	0.663721	0.415985	0.098908	0.404689	1e-08	0.059066	0.495539	0.496886	0.675211	1e-08	1e-08	1e-08	1e-08	1e-08	1e-08	1e-08	1e-08	1e-08	1e-08	1.82446	1e-08	0.243095	1e-08	1e-08	0.069777	0.188126	1e-08	1e-08	1e-08	1e-08	1e-08	1e-08	0.567773	1e-08	1e-08	0.675211	1e-08	1e-08
bacterium HR25	0.467959	5.16083	0	0.002	1.06(0.91)	0.50(1.98)	0.99(1.12)	0.19(0.62)	1.44394	0.206272	1.66465	0.492387	0.18249	1.64676	2.5411	1e-08	2.39306	0.470769	0.59548	2.05604	1e-08	1e-08	1e-08	1e-08	1e-08	1e-08	1e-08	0.062784	1e-08	1e-08	1e-08	1e-08	0.096353	1e-08	1e-08	10.1822	0.325031	1e-08	1e-08	1e-08	0.104007	1e-08	0.047833	0.49222	1e-08	1e-08	2.05604	1e-08	1e-08
bacterium HR32	0.180281	14.3893	0	0.002	1.35(1.76)	0.24(0.64)	1.16(1.25)	0.08(0.26)	0.733876	0.023073	2.95927	0.278537	0.588253	5.82648	1.13692	1e-08	0.017797	2.27659	0.976073	0.875264	1e-08	1e-08	1e-08	1e-08	1e-08	1e-08	1e-08	0.008039	1e-08	1e-08	1e-08	1e-08	0.438171	1e-08	1e-08	1e-08	2.16342	1e-08	1e-08	0.581334	0.015323	1e-08	1e-08	2.47503	1e-08	1e-08	0.875264	1e-08	1e-08
Streptomyces microflavus	0.38882	9.42289	0	0.005	0.87(0.55)	0.34(1.41)	1.01(0.72)	0.11(0.27)	0.544725	0.981687	1.67202	0.963416	0.510294	1.81908	0.674016	1e-08	0.667325	1.28005	0.451335	0.918465	1e-08	0.126436	1e-08	1e-08	1e-08	0.025799	1e-08	0.087904	0.019711	1e-08	0.015603	1e-08	0.085175	0.017601	1e-08	7.32745	0.321955	1e-08	1e-08	0.101448	0.027107	1e-08	1e-08	0.034072	1e-08	0.018867	0.918465	1e-08	0.126436
alpha proteobacterium BAL199	0.11025	6.67746	0	0.008	0.68(0.61)	0.08(0.11)	0.37(0.37)	0.06(0.12)	0.671703	0.775389	0.222453	0.940386	1.63807	1.4181	1.44557	1e-08	0.050943	0.039515	0.308717	0.030208	0.282558	0.294341	1e-08	1e-08	1e-08	1e-08	1e-08	1e-08	1e-08	1e-08	0.146001	1e-08	1e-08	1e-08	0.071975	0.296902	0.310082	1e-08	1e-08	1e-08	0.07624	0.260241	1e-08	0.157678	0.106305	1e-08	0.030208	0.282558	0.294341
unclassified Eubacteriales species	0.0898055	13.0011	0	0	44672.14(25933.49)	4011.80(7500.23)	38351.10(28768.28)	2949.83(7871.07)	46017.8	61158.1	49206.2	72711.2	12440.7	42235.4	77825.7	17.5223	74853.4	26057.4	28870.1	26309.2	144.095	13.4544	1.74444	7.7486	2.16488	4693.98	196.344	992.512	49.8749	37.084	195.877	0.088429	8403.68	27.7673	119.351	50.6735	11728.3	85.7019	132.775	1871.22	3459.95	92.0832	9128.48	25397.9	15158.2	18.4786	26309.2	144.095	13.4544
unclassified Lachnospiraceae species	0.111417	16.7776	0	0	9058.10(5862.47)	1009.23(2083.12)	13680.55(11460.32)	815.41(2382.27)	16889.5	14905.4	8956.95	7348.35	8421.72	6710.94	18673.5	1.17629	10423.8	2144.7	5163.02	7966.29	24.1336	0.174279	1e-08	5.11669	1e-08	217.76	0.139124	745.867	7.00552	2.99829	44.4452	1e-08	3543.93	0.062255	0.112232	19.9105	937.176	1.89545	0.988627	20.8033	446.069	0.986743	4181.96	5957.24	3104.95	19.1211	7966.29	24.1336	0.174279
unclassified Firmicutes species	0.187943	12.8567	0	0	8284.72(3783.27)	1557.06(2095.23)	12089.15(10479.06)	940.30(1407.24)	10494.2	8925.13	10309.8	10375.4	9516.27	9612.54	11607	177.142	11936.7	4709.33	3468.39	4568.01	2326.6	61.601	1.23506	16.5689	16.3927	192.054	866.443	474.699	1446.63	373.038	654.726	0.077499	7016.18	187.342	934.823	527.227	2490.22	528.377	382.701	1698.56	358.807	60.4484	5933.36	4715.88	5640.62	567.851	4568.01	2326.6	61.601
unclassified Clostridium species	0.152873	9.71134	0	0	2472.34(2595.05)	377.96(1536.25)	785.57(608.35)	80.89(253.03)	710.596	1235.2	505.363	5596.08	3346.93	2703.13	732.596	0.007471	1233.14	2529.65	8603.06	842.67	1e-08	0.501463	1e-08	0.06823	1e-08	46.1295	0.161623	0.064287	0.183462	0.039359	96.7589	0.203032	207.335	1e-08	1e-08	0.473138	77.5291	2.84393	1e-08	7985.8	5.33261	7.47709	75.9499	817.219	37.9267	0.128819	842.67	1e-08	0.501463
unclassified Erysipelatoclostridium species	0.117548	34.5892	0.005	0	297.25(851.85)	34.94(94.73)	1032.54(914.82)	29.85(84.73)	17.7091	30.7747	3.30049	6.36196	2859.25	26.9912	16.294	2.11087	196.683	0.100226	110.19	3.06623	284.255	1e-08	1e-08	0.106139	1e-08	3.91645	1e-08	1e-08	24.742	12.2814	1e-08	1e-08	409.556	1e-08	0.02436	14.0707	105.892	0.019703	1e-08	4.20457	74.2352	1e-08	1e-08	5.599	1e-08	1.44392	3.06623	284.255	1e-08
[truncated: 19 more columns]
