# Supplementary material for: Profiles and interactions of gut microbiome and intestinal microRNAs in pediatric Crohn’s disease
Source: mSystems. 2024 Aug 16;9(9):e00783-24. doi: 10.1128/msystems.00783-24 (PMC11406922; doi:10.1128/msystems.00783-24)
Supplement: Table S3 — The 156 bacterial species which had relationship with both PCDAI, CDEIS score and calprotectin, P < 0.05. [file msystems.00783-24-s0003.xlsx]

## Sheet: P0.05
	PCDAI.R	Calprotectin.R	CDEIS.R	PCDAI.P	Calprotectin.P	CDEIS.P
Frankia canadensis	0.434168	0.67606	0.729976	0.0236479	0.000108545	1.54942e-05
Paracoccus acridae	0.592068	0.544136	0.698142	0.0011403	0.00334551	5.14371e-05
Moraxella catarrhalis	0.490333	0.641575	0.687401	0.00941696	0.000310051	7.45595e-05
Staphylococcus hominis	0.40884	0.673326	0.697276	0.0342253	0.000118546	5.30319e-05
Leptospira borgpetersenii	0.452501	0.629614	0.685058	0.0177922	0.00043341	8.06826e-05
Planococcus soli	0.663503	0.442466	0.618787	0.000161529	0.0208286	0.000580102
Microbacterium saperdae	0.441813	0.586073	0.655443	0.0210398	0.00131652	0.000206511
Actinomadura cremea	0.4247	0.62944	0.624816	0.0272361	0.00043548	0.000493835
Staphylococcus sp. GDK8D5P	0.389241	0.608034	0.675687	0.044772	0.000766925	0.000109862
Microvirga sp. BSC39	0.428486	0.570148	0.666532	0.0257519	0.00190335	0.000147008
Actinomadura coerulea	0.416194	0.597663	0.649175	0.0308245	0.000994657	0.000248765
Bradyrhizobium pachyrhizi	0.440221	0.546129	0.670326	0.0215626	0.00320907	0.000130448
Pseudomonas sp. 32_A	0.417638	0.576726	0.656746	0.0301899	0.00163822	0.000198565
Paenibacillus pabuli	0.434269	0.548171	0.664061	0.0236118	0.00307424	0.000158763
Zobellia laminariae	0.387889	0.56762	0.690879	0.0455852	0.00201467	6.62277e-05
Aequorivita lutea	0.407057	0.594619	0.64364	0.0350934	0.00107175	0.000292213
cyanobacterium G8-9	0.399682	0.585673	0.656107	0.0388734	0.00132909	0.000202429
Listeria booriae	0.412592	0.625731	0.602993	0.0324544	0.000481772	0.000871208
Vibrio harveyi	0.426086	0.576734	0.635471	0.0266851	0.00163793	0.000368481
candidate division SR1 bacterium	0.396076	0.597037	0.635386	0.0408363	0.00101012	0.000369359
Helicobacter pylori	0.392628	0.583116	0.649714	0.042786	0.00141178	0.000244859
Pseudomonas sp. 43(2021)	0.397019	0.585133	0.641027	0.0403155	0.00134618	0.00031494
Acinetobacter radioresistens	0.393598	0.590375	0.625111	0.04223	0.00118785	0.000489916
Bacillus thuringiensis	0.392712	0.570818	0.640403	0.0427377	0.00187477	0.000320592
Parasaccharibacter apium	0.386856	0.560111	0.65355	0.0462141	0.00237889	0.000218553
Aphanothece hegewaldii	0.384445	0.583254	0.632252	0.047709	0.00140722	0.000403017
Campylobacter concisus	0.422891	0.551091	0.625706	0.0279695	0.00288989	0.000482091
Bacillus pseudomycoides	0.407156	0.564983	0.627118	0.0350449	0.00213671	0.000463978
Pseudomonas sp. 2822-17	0.396796	0.55436	0.64396	0.040438	0.0026948	0.000289534
Bacillus safensis	0.402888	0.54126	0.639165	0.0371919	0.00355106	0.000332073
Saezia sanguinis	0.390109	0.577101	0.615309	0.0442562	0.00162411	0.000635626
Microbacterium laevaniformans	0.446072	0.539443	0.591002	0.019692	0.00368642	0.00117004
Listeria welshimeri	0.433379	0.447471	0.695646	0.0239316	0.0192651	5.61501e-05
Streptococcus pneumoniae	0.417524	0.520757	0.615667	0.0302395	0.00535319	0.000629709
Prevotella sp. P3-120	0.428486	0.508835	0.613728	0.0257519	0.00671977	0.000662359
Acinetobacter sp. YH01002	0.39982	0.558518	0.591734	0.0387999	0.00246304	0.00114956
Pasteurella multocida	0.398591	0.54128	0.597467	0.0394593	0.0035496	0.000999478
Streptococcus gordonii	0.399757	0.501832	0.628188	0.0388332	0.00765183	0.000450654
Paenibacillus odorifer	0.390553	0.539316	0.596799	0.0439945	0.00369605	0.00101605
Legionella pneumophila	0.392933	0.534702	0.595116	0.0426108	0.00406047	0.00105881
Chlamydia abortus	0.440621	0.496634	0.583552	0.0214304	0.00841169	0.00139738
Abiotrophia sp. HMSC24B09	0.491349	0.45177	0.575355	0.00924829	0.0180002	0.00169069
Agarivorans sp. B2Z047	0.384043	0.519322	0.610256	0.047962	0.00550406	0.000724523
Streptosporangium violaceochromogenes	0.389475	0.522172	0.600757	0.044633	0.00520785	0.000921264
Catonella sp.	0.405884	0.496947	0.592152	0.035674	0.00836418	0.001138
Nitriliruptor alkaliphilus	0.640721	0.410536	0.440849	0.0003177	0.0334152	0.0213553
unclassified Bradyrhizobiaceae species	0.557799	0.49147	0.421261	0.00250187	0.00922841	0.0286438
Bacillus cereus	0.444481	0.468254	0.556421	0.020187	0.0137658	0.0025777
Streptococcus intermedius	0.436517	0.504274	0.520385	0.0228201	0.00731524	0.00539198
Paenibacillus sp. OT2-17	0.467328	0.584748	0.397529	0.0139794	0.00135851	0.0400362
Rhodococcus hoagii	0.577855	0.462171	0.392285	0.0015961	0.0152203	0.0429839
Methylorubrum extorquens	0.39872	0.578004	0.446089	0.0393895	0.00159058	0.019687
Listeria monocytogenes	0.460104	0.452381	0.498397	0.0157425	0.0178263	0.00814722
Staphylococcus epidermidis	0.513106	0.416005	0.471505	0.00619991	0.0309084	0.0130369
Staphylococcus haemolyticus	0.404652	0.460103	0.517214	0.0362922	0.0157428	0.00573226
unclassified Abiotrophia species	0.411398	0.449328	0.516415	0.0330098	0.01871	0.00582079
Streptococcus sp. 263_SSPC	0.401595	0.45116	0.468469	0.0378629	0.0181756	0.0137167
Pontivivens insulae	0.458259	0.439455	0.421198	0.0162211	0.0218179	0.0286705
Streptococcus sp.	0.397919	0.418803	0.497175	0.0398232	0.0296855	0.00832977
Streptococcus agalactiae	0.387811	0.387057	0.533822	0.0456328	0.0460912	0.00413331
Granulicatella adiacens	0.396694	0.420635	0.452588	0.0404943	0.0289065	0.0177675
Brochothrix thermosphacta	0.381088	0.453038	0.413799	0.0498537	0.0176407	0.0319008
Granulicatella sp. HMSC31F03	0.381378	0.382173	0.459001	0.0496655	0.049152	0.0160271
Oscillibacter sp. MCC667	-0.383902	-0.392415	-0.419731	0.048051	0.0429087	0.0292888
Pseudomonas mosselii	-0.400003	-0.393005	-0.419237	0.0387026	0.0425695	0.0294995
Pseudomonas sp. JV551A1	-0.387667	-0.441594	-0.395579	0.04572	0.0211112	0.0411131
Streptomyces sp. CB01249	-0.424997	-0.414021	-0.40346	0.0271173	0.0317996	0.0368982
Candidatus Blautia stercorigallinarum	-0.388826	-0.385781	-0.484965	0.0450208	0.046876	0.0103508
Photobacterium kishitanii	-0.398504	-0.384104	-0.482867	0.039506	0.0479236	0.0107361
Defluviitalea raffinosedens	-0.385459	-0.398361	-0.489579	0.0470756	0.0395836	0.0095436
Massilicoli timonensis	-0.382093	-0.405909	-0.489579	0.0492038	0.0356616	0.0095436
Salmonella sp.	-0.408839	-0.4375	-0.441814	0.0342256	0.0224806	0.0210395
Ruminococcus sp.	-0.404664	-0.383369	-0.505888	0.0362861	0.0483881	0.00709961
unclassified Lactonifactor species	-0.385459	-0.432746	-0.482867	0.0470756	0.0241609	0.0107361
Myoviridae sp. ctitt1	-0.452413	-0.40954	-0.442966	0.0178171	0.0338893	0.0206677
Dorea sp.	-0.446825	-0.383961	-0.475061	0.0194613	0.0480137	0.0122766
Siphoviridae sp. ctPB44	-0.441571	-0.422988	-0.442597	0.0211186	0.02793	0.0207862
Megasphaera sp. AM44-1BH	-0.423251	-0.407125	-0.492244	0.0278226	0.0350597	0.009102
Erwinia piriflorinigrans	-0.484602	-0.390676	-0.456561	0.0104165	0.0439219	0.0166721
Clostridium sp. AM43-3BH	-0.431593	-0.412793	-0.494492	0.0245835	0.0323618	0.00874288
Coprobacillus sp. AM42-12AC	-0.42551	-0.435498	-0.479628	0.0269129	0.0231762	0.0113545
Clostridium sp. TF06-15AC	-0.381262	-0.457418	-0.510954	0.0497406	0.0164433	0.00645744
Dorea sp. 210702-DFI.3.125	-0.437539	-0.436494	-0.482636	0.0224673	0.022828	0.0107793
Lachnospiraceae bacterium AM25-27	-0.457417	-0.414295	-0.492935	0.0164433	0.0316752	0.00899021
Dorea formicigenerans CAG:28	-0.390509	-0.483904	-0.492516	0.0440203	0.0105442	0.00905788
Clostridium fessum	-0.442689	-0.420166	-0.50594	0.0207566	0.0291043	0.00709269
Pseudomonas syringae pv. coryli	-0.430917	-0.489638	-0.451096	0.0248337	0.00953364	0.0181939
Coprobacillus sp. OM08-19	-0.435453	-0.45081	-0.487288	0.023192	0.0182766	0.00993761
Clostridium sp. SS2/1	-0.389261	-0.406424	-0.578109	0.0447603	0.0354056	0.00158672
Alteromonas macleodii	-0.452368	-0.418489	-0.503843	0.01783	0.029821	0.00737367
Catenibacterium sp. AM22-6LB	-0.439521	-0.440002	-0.499453	0.0217959	0.0216355	0.00799213
Ruminococcus sp. AF14-10	-0.431386	-0.448108	-0.500354	0.02466	0.0190732	0.00786175
Clostridium sp. OF03-18AA	-0.473169	-0.480416	-0.428333	0.0126764	0.0112014	0.0258107
Blautia sp. DFI.4.84	-0.44305	-0.480412	-0.466223	0.0206408	0.0112021	0.0142379
Clostridiaceae bacterium AF42-6	-0.440232	-0.474695	-0.476004	0.021559	0.012353	0.0120812
Blautia sp. AM46-3MH	-0.467517	-0.411779	-0.512653	0.0139357	0.0328315	0.00625337
Absicoccus porci	-0.417223	-0.477971	-0.496962	0.0303714	0.0116822	0.00836204
Schwartzia succinivorans	-0.417223	-0.477971	-0.496962	0.0303714	0.0116822	0.00836204
Lachnospiraceae bacterium CLA-AA-H224	-0.516159	-0.413585	-0.463449	0.00584936	0.0319984	0.0149046
bacterium 1XD42-76	-0.385965	-0.508456	-0.499453	0.0467625	0.00676762	0.00799213
Blautia hansenii	-0.404383	-0.417105	-0.576415	0.0364285	0.0304228	0.00164999
Lachnospiraceae bacterium EP-SM-12S-S03	-0.406137	-0.402118	-0.601511	0.0355483	0.0375904	0.000904129
Roseburia sp. NSJ-69	-0.499367	-0.424134	-0.49511	0.00800456	0.0274642	0.00864619
Ruminococcus sp. TF08-4	-0.452497	-0.404306	-0.577222	0.0177935	0.0364672	0.00161959
Thermotalea metallivorans	-0.404051	-0.483424	-0.556763	0.0365969	0.0106326	0.00255871
Plautia stali symbiont	-0.571304	-0.382403	-0.490699	0.00185428	0.0490044	0.00935595
Erysipelotrichaceae bacterium AF19-24AC	-0.382374	-0.413585	-0.651231	0.0490233	0.0319984	0.00023414
Christensenella minuta	-0.398014	-0.398233	-0.652041	0.0397718	0.0396528	0.000228584
Drancourtella sp. An177	-0.410172	-0.487149	-0.552355	0.0335878	0.00996187	0.00281307
Dorea formicigenerans	-0.381584	-0.381469	-0.686683	0.0495322	0.0496061	7.63891e-05
Coprococcus sp. AF21-14LB	-0.480761	-0.520637	-0.452506	0.0111348	0.00536568	0.0177908
Mediterraneibacter sp. NSJ-55	-0.417724	-0.46893	-0.568205	0.0301526	0.0136114	0.00198845
Roseburia intestinalis	-0.390241	-0.471692	-0.592966	0.0441782	0.0129959	0.00111575
Sutterella sp. CAG:397	-0.533176	-0.433848	-0.488788	0.00418748	0.0237627	0.00967813
Escherichia virus Lambda_2G7b	-0.516208	-0.514393	-0.425331	0.00584385	0.00605001	0.0269842
Ruminococcus sp. SR1/5	-0.416777	-0.389597	-0.650566	0.0305669	0.0445602	0.000238787
Roseburia sp. AF42-8	-0.48369	-0.454393	-0.518896	0.0105834	0.0172627	0.00554952
Anaerostipes sp.	-0.441674	-0.456066	-0.564168	0.0210852	0.0168055	0.00217567
unclassified Longicatena species	-0.406198	-0.394737	-0.660994	0.0355177	0.0415849	0.000174504
unclassified Lachnospiraceae species	-0.404599	-0.410507	-0.646906	0.0363188	0.0334291	0.000265837
Roseburia faecis	-0.403149	-0.439163	-0.625201	0.037058	0.0219158	0.000488719
Zymobacter palmae	-0.491027	-0.399878	-0.584188	0.00930145	0.0387689	0.00137661
[Clostridium] scindens	-0.389001	-0.411599	-0.678321	0.0449157	0.0329156	0.000100843
Lachnospiraceae bacterium ASD4241	-0.497761	-0.442913	-0.540291	0.00824177	0.0206848	0.00362273
Ruminococcus sp. CAG:60	-0.441227	-0.43061	-0.6122	0.0212311	0.0249484	0.000689125
Burkholderia sp. AU4i	-0.443485	-0.464145	-0.577977	0.0205021	0.014735	0.00159158
Blautia sp. BX17	-0.381461	-0.416859	-0.688168	0.0496114	0.0305311	7.26442e-05
Parasutterella excrementihominis	-0.51037	-0.476426	-0.502682	0.00652883	0.0119947	0.00753315
Lactobacillus rogosae	-0.405541	-0.534536	-0.552935	0.0358452	0.00407412	0.00277844
Candidatus Mediterraneibacter colneyensis	-0.477143	-0.440018	-0.579299	0.0118487	0.02163	0.00154354
Blautia sp. MSK.20.85	-0.469275	-0.468002	-0.572601	0.0135334	0.0138236	0.00180046
Clostridia bacterium	-0.543144	-0.46121	-0.513063	0.0034152	0.0154614	0.00620488
Planctomycetes bacterium ADurb.Bin412	-0.413106	-0.511103	-0.593582	0.0322178	0.00643934	0.00109918
Blautia sp. AF22-5LB	-0.42766	-0.550122	-0.541459	0.02607	0.00295	0.00353652
Ruminococcus sp. D40t1_170626_H2	-0.49583	-0.432467	-0.59605	0.00853473	0.0242624	0.00103489
Blautia sp. TF10-30	-0.398713	-0.568559	-0.569197	0.0393935	0.00197271	0.00194459
Veillonellaceae bacterium	-0.64308	-0.425364	-0.49391	0.000296958	0.026971	0.00883463
Achromobacter veterisilvae	-0.493463	-0.587399	-0.482176	0.00890568	0.00127565	0.0108656
Lachnospiraceae bacterium 3_1_46FAA	-0.402991	-0.460753	-0.702371	0.0371392	0.015577	4.42491e-05
Blautia sp. AF25-12LB	-0.598123	-0.424118	-0.545192	0.000983428	0.0274704	0.00327257
Roseburia hominis	-0.428555	-0.416887	-0.741747	0.0257255	0.0305185	9.52629e-06
Firmicutes bacterium CAG:238	-0.485587	-0.490684	-0.615716	0.0102386	0.00935834	0.000628888
Firmicutes bacterium AM10-47	-0.515794	-0.418092	-0.672348	0.00589035	0.0299925	0.000122317
Oscillospiraceae bacterium CLA-AA-H250	-0.381444	-0.553641	-0.675363	0.0496228	0.0027367	0.000111019
Ruminococcus sp. AM28-29LB	-0.449653	-0.570657	-0.608275	0.0186144	0.00188159	0.00076222
Firmicutes bacterium TM09-10	-0.435652	-0.58877	-0.618544	0.0231222	0.00123452	0.000583843
Lachnospiraceae bacterium A2	-0.509487	-0.502025	-0.644838	0.0066381	0.00762467	0.000282281
Extibacter muris	-0.561836	-0.435149	-0.678513	0.00229059	0.0232993	0.000100212
Dorea sp. AGR2135	-0.409434	-0.571259	-0.729829	0.0339399	0.00185617	1.55866e-05
Bacteroidales bacterium Barb4	-0.637975	-0.479982	-0.615605	0.000343445	0.0112854	0.000630731
[Bacteroides] pectinophilus	-0.471	-0.494823	-0.777791	0.0131479	0.00869102	1.80228e-06
Clostridium sp. AF28-12	-0.696881	-0.509494	-0.543423	5.37724e-05	0.00663725	0.00339544
Coprobacillus sp. K06	-0.591059	-0.424342	-0.744749	0.00116845	0.0273801	8.37995e-06
Dorea sp. AM58-8	-0.481628	-0.548684	-0.733724	0.0109692	0.00304113	1.33072e-05
Fusicatenibacter sp. CLA-AA-H277	-0.475667	-0.537453	-0.766707	0.0121507	0.00383967	3.10207e-06
Lachnospira pectinoschiza	-0.593412	-0.577276	-0.651795	0.00110372	0.00161759	0.000230258
