# Supplementary material for: Profiles and interactions of gut microbiome and intestinal microRNAs in pediatric Crohn’s disease
Source: mSystems. 2024 Aug 16;9(9):e00783-24. doi: 10.1128/msystems.00783-24 (PMC11406922; doi:10.1128/msystems.00783-24)
Supplement: Table S4 — The 11 bacteria meeting the following standard: FC (aCD/Ctr > 2 and rCD/aCDs < 2), P < 0.05. [file msystems.00783-24-s0004.xlsx]

## Sheet: Sheet2
Species	FC (aCD/ Ctr )	FC (rCD/aCDs)	p (aCD/ Ctr )	p (rCD/aCDs)	Ctr(MeanSD)	aCD(MeanSD)	rCD(MeanSD)	aCDs(MeanSD)	Ctr											aCD																											aCDs
									N26	N25	N11	P30	N51	N78	P49	N131	N134	N102	N104	P13_FDSW202406900-2r	P15_FDSW202406901-1r	P37_FDSW202406906-1r	P47_FDSW202406908-1r	P48_FDSW202406909-1r	P56_FDSW202406910-1r	P99_FDSW220074287-2r	P111_FDSW220074297-2r	P112_FDSW220074298-2r	P120_FDSW220074302-2r	P132	P5	P36	P54	P65	P73	P79	P84	P86	P42	P57	P90	P92	P118_FDSW220074300-2r	P147	P24_FDSW202406902-1r	P87_FDSW220074294-3r	P13_FDSW202406900-2r	P15_FDSW202406901-1r	P37_FDSW202406906-1r
Escherichia coli	3.6347	0.266687	0.03	0.039	31967.88(46154.67)	116193.75(123385.46)	49051.36(62705.88)	183928.28(153090.87)	4414.14	504.233	3455.63	341.081	20240	53911.8	20336.6	156819	50681.7	40263.6	678.984	5028.64	37281.5	228511	222228	400647	41305.5	222437	2773.45	417200	127135	318664	203141	11665.6	144414	20443.7	980.48	1786.49	13326.4	142868	17852.5	51867.7	2225.98	128828	56669.4	9222.37	150927	157802	5028.64	37281.5	228511
Shigella sonnei	3.93286	0.280624	0.03	0.039	6995.48(10253.34)	27512.24(28012.56)	12226.49(15071.41)	43568.97(33908.12)	1043.04	92.5877	649.229	163.731	4515.35	12103.8	4899.26	35031.2	10463.9	7774.81	213.257	1175.41	9066.59	56685.6	59129.7	83101.5	16910.1	49118.3	292.299	87088.6	30167.6	86523.1	48570.9	1374.15	34146.2	13727.5	20.3459	450.094	1951.45	29684.4	1564.6	10679.3	90.6445	29489.9	20206.8	1944.75	39015.4	30655.5	1175.41	9066.59	56685.6
Salmonella enterica	4.72375	0.375577	0.03	0.033	1624.92(1550.87)	7675.72(5904.06)	4028.73(4797.08)	10726.77(6775.42)	290.082	351.377	448.485	758.605	2084.66	1955.71	1370.3	5413.57	3011.06	1898.7	291.577	520.559	2659.95	17104.4	15073.6	18254.2	16633.2	10224.9	602.158	14894.9	7979.49	14047.1	7879.88	4393.28	6850.4	12442.6	138.042	787.285	2755.2	7421.82	4571.81	3221.54	212.078	5526.55	13181.9	479.91	10703.3	8684.51	520.559	2659.95	17104.4
Acinetobacter baumannii	4.47363	0.270538	0.01	0.002	553.78(1115.22)	2477.41(3911.38)	340.96(569.20)	1260.31(853.12)	38.3323	45.5811	300.378	36.5909	205.822	831.082	184.955	105.055	239.088	255.754	3848.97	557.687	726.687	1124.44	1714.33	1917.48	3080.17	571.022	1788.7	320.616	403.048	1659.24	211.783	14407.3	562.318	2523.5	228.646	1619.24	7532.11	287.128	15179.3	5347.23	364.43	683.627	915.753	1772.08	1139.66	252.624	557.687	726.687	1124.44
Mycobacterium tuberculosis	4.34103	0.335596	0.04	0.009	521.17(272.76)	2262.44(2779.22)	503.75(494.42)	1501.07(1111.65)	354.627	498.925	252.643	922.619	538.27	451.152	521.569	1099.09	391.586	536.63	165.815	146.631	831.506	559.933	2758.53	2266.38	3977.18	946.423	1302.03	1167.06	870.153	1685.92	888.795	9909.02	524.719	4146.14	183.168	3375.9	4395.74	1220.73	11605.5	3473.15	956.754	570.576	361.856	117.65	2135.26	709.123	146.631	831.506	559.933
Staphylococcus aureus	5.76112	0.30334	0	0.008	283.55(268.90)	1633.59(1557.32)	392.93(357.85)	1295.34(771.81)	75.2552	169.299	159.615	1040.74	320.666	180.046	151.223	376.315	326.611	219.498	99.8217	58.8098	341.897	1759.93	2208.49	1515.3	1934.11	1097.9	1179.15	781.27	852.055	2519.87	1174.46	4052.71	536.051	7402.45	2935.03	1125.53	1927.42	315.637	3928.47	1877.18	191.413	538.402	1193.6	100.096	1522.56	1037.04	58.8098	341.897	1759.93
Staphylococcus aureus	5.76112	0.30334	0	0.008	283.55(268.90)	1633.59(1557.32)	392.93(357.85)	1295.34(771.81)	75.2552	169.299	159.615	1040.74	320.666	180.046	151.223	376.315	326.611	219.498	99.8217	58.8098	341.897	1759.93	2208.49	1515.3	1934.11	1097.9	1179.15	781.27	852.055	2519.87	1174.46	4052.71	536.051	7402.45	2935.03	1125.53	1927.42	315.637	3928.47	1877.18	191.413	538.402	1193.6	100.096	1522.56	1037.04	58.8098	341.897	1759.93
Serratia ureilytica	5.84982	0.282799	0.034	0.036	13.82(17.12)	80.87(75.61)	31.78(42.25)	112.38(81.55)	1.92507	1e-08	0.794614	1.24511	12.881	20.9408	12.422	56.519	27.449	17.8947	1e-08	2.6274	35.3948	148.055	208.288	176.762	179.6	80.9135	1e-08	118.606	59.6563	226.239	94.9865	1e-08	67.9093	174.935	1e-08	1e-08	5.11385	161.094	1e-08	14.5872	1e-08	63.622	140.167	6.57407	138.998	79.4119	2.6274	35.3948	148.055
Acinetobacter pittii	33.8135	0.209006	0	0.009	1.88(3.42)	63.47(119.85)	5.40(6.05)	25.86(20.48)	0.113413	1e-08	1e-08	1e-08	2.10797	10.8278	0.958981	0.106956	0.809137	5.7232	1e-08	2.28345	9.93837	48.1507	26.2497	51.2688	12.346	16.9724	48.305	1.07453	14.7725	53.0486	26.939	445.326	23.5457	1.12478	4.90538	27.3178	233.109	0.627988	433.588	160.99	5.57957	1.10495	3.19734	0.117952	23.5043	38.2859	2.28345	9.93837	48.1507
Tannerella sp. oral taxon HOT-286	4.73505	0.138549	0.036	0.03	9.65(14.11)	45.68(51.82)	9.36(11.72)	67.54(57.65)	1e-08	1e-08	1e-08	1e-08	15.4491	6.1155	3.03531	43.9367	25.5845	12.0089	1e-08	1e-08	20.9727	105.542	102.591	179.022	2.24193	51.4216	1.18695	109.135	78.1252	92.7267	145.289	1e-08	69.2788	1e-08	1e-08	35.1253	4.61595	7.62751	1e-08	27.9046	1e-08	29.0521	18.1596	8.12944	111.085	34.2535	1e-08	20.9727	105.542
unclassified Proteobacteria species	3.93963	0.264871	0.021	0.028	391.56(537.03)	1542.59(1398.01)	607.32(724.44)	2292.89(1618.16)	46.422	8.75824	36.9762	2.0049	264.037	619.095	257.094	1797.42	740.487	518.107	16.7203	49.2748	520.618	2341.71	3211.18	4134.09	3964.32	2340.48	5.35991	3077.86	1265.66	4311.27	2254.41	21.6524	1656.59	2302.65	3.02385	45.1933	106.196	1979.71	34.8189	748.612	17.4262	1780.51	1060.18	149.023	2149.61	2118.44	49.2748	520.618	2341.71
[truncated: 19 more columns]
